# Supplementary material for: Fused Filament Fabrication and Computer Numerical Control Milling in Cultural Heritage Conservation
Source: Materials (Basel). 2023 Apr 12;16(8):3038. doi: 10.3390/ma16083038 (PMC10141658; doi:10.3390/ma16083038)
Supplement: Supplementary file 1 [file materials-16-03038-s001.zip]

Archive with 1 entries (1 files):
- materials-2322792-supplementary.pdf
